# Supplementary material for: Construction of Two Alternative Polyadenylation Signatures to Predict the Prognosis of Sarcoma Patients
Source: Front Cell Dev Biol. 2021 Jun 14;9:595331. doi: 10.3389/fcell.2021.595331 (PMC8236624; doi:10.3389/fcell.2021.595331)
Supplement: Supplementary file 5 [file Table_1.XLS]

id	HR	HR.95L	HR.95H	pvalue
NM_001042758|SRGAP2|chr1|+	0.547893178934386	0.365360598783364	0.821618249265075	0.00361023079289097
NM_033504|TMEM54|chr1|-	0.549429311697118	0.366809363318602	0.822968546442936	0.00367126042244023
NM_004632|DAP3|chr1|+	0.580597794894779	0.389970113506483	0.864409316923402	0.00741664435064244
NM_199342|CCDC23|chr1|-	0.52007572751008	0.347430714777108	0.778511371738286	0.00149117691744241
NM_001202431|PRDX1|chr1|-	0.581326550272199	0.388050002425189	0.870868588943059	0.00852738777961998
NM_001349|DARS|chr2|-	1.87597568992016	1.24889247166052	2.81792457639862	0.00244059558472736
NM_000599|IGFBP5|chr2|-	0.207911942941566	0.064925524571013	0.665799410992153	0.0081700691137962
NM_001190266|ATG16L1|chr2|+	0.243208995865404	0.0877991893692833	0.673703437295652	0.0065332184227999
NM_144716|CCDC12|chr3|-	1.87151490730791	1.24145262845852	2.82134651615727	0.00276516578732731
NM_020839|WDR48|chr3|+	0.566883390706078	0.378967086648723	0.847980708562948	0.00573569509112572
NM_001190317|IP6K2|chr3|-	1.76823860348585	1.16212413112976	2.69047658086059	0.00777797197208577
NM_017771|PXK|chr3|+	0.326817626864056	0.141304922955015	0.755881387537054	0.00894455722330448
NM_001190316|IP6K2|chr3|-	1.71885674949624	1.14369935726639	2.58325626093765	0.00916254441140984
NM_016598|ZDHHC3|chr3|-	2.18457929191928	1.43091575264406	3.33519752917955	0.000294850194935177
NM_006371|CRTAP|chr3|+	0.522968781225366	0.350992302548715	0.779208957434005	0.00144163334008656
NM_001128310|SPARCL1|chr4|-	1.75520768112146	1.15711177528284	2.66245151909781	0.00813528377393211
NM_006805|HNRNPA0|chr5|-	1.76538839351816	1.17010111967561	2.66352721791486	0.00675718809773122
NM_015146|SEPT8|chr5|-	1.89521452853786	1.23176938844859	2.91599884106952	0.00363565794659458
NM_017872|THG1L|chr5|+	1.83325817093944	1.21007672071039	2.7773739167077	0.00424128742919914
NM_033071|SYNE1|chr6|-	0.19581036583664	0.0705956595124695	0.54311695129509	0.00173193361904303
NM_013375|ABT1|chr6|+	1.74877762715858	1.15321058536695	2.65192084434197	0.0085136905748709
NM_001197246|BTN3A2|chr6|+	0.222819702235592	0.0806299371715773	0.615759126770838	0.0037924421061759
NM_001142404|CD164|chr6|-	0.190027709074028	0.0594456015859598	0.607455038766945	0.00509958519654577
NM_000089|COL1A2|chr7|+	1.80915911582327	1.20084813080451	2.72562085279978	0.00457875945119703
NM_001168348|NSUN5|chr7|-	2.146783335545	1.42236588744034	3.24014990127989	0.000275344860585235
NM_003863|DPM2|chr9|-	0.475710706862878	0.273764112006192	0.826626525170183	0.0084049778126986
NM_001178123|ABI1|chr10|-	0.55625166140969	0.371580034375457	0.832703273040758	0.00438095070013197
NM_001083914|CTBP2|chr10|-	0.547587849296888	0.365912032848592	0.819465952959421	0.00341179223673487
NM_005343|HRAS|chr11|-	1.77336887429278	1.1688873117973	2.69045367553429	0.00706563289256955
NM_052875|VPS26B|chr11|+	1.7629521541255	1.17233109797559	2.65112842532517	0.00645446330255986
NM_001134775|KLC2|chr11|+	0.590629836237091	0.39625825714315	0.880344061391838	0.00971554753650535
NM_052932|TMEM123|chr11|-	0.179065393213196	0.071460898696613	0.448698737791221	0.000242672404613146
NM_001134774|KLC2|chr11|+	0.590629836237091	0.39625825714315	0.880344061391838	0.00971554753650535
NR_015404|C12orf47|chr12|-	1.72055273211012	1.14538423642903	2.58454901841582	0.00895437583581322
NM_031299|CDCA3|chr12|-	1.8559057112258	1.23881330651054	2.78039151731637	0.00271448655480414
NM_194358|RNF41|chr12|-	0.582827308265634	0.391125928007409	0.868486712171457	0.00798180982689061
NM_004592|SFSWAP|chr12|+	1.88472750912168	1.25437150962056	2.83185464305906	0.00228114185240235
NM_005113|GOLGA5|chr14|+	1.78368965369077	1.18732974967029	2.67958314155523	0.00532168308128972
NM_003239|TGFB3|chr14|-	0.180352959772759	0.0563989461467337	0.576734005173927	0.00387801954532396
NM_005192|CDKN3|chr14|+	1.75346153327564	1.15960932098316	2.65143380019622	0.00777115625847207
NM_032374|APOPT1|chr14|+	0.583771413640012	0.391790026145036	0.869825775649281	0.00815940131964455
NM_018357|LARP6|chr15|-	0.248750427387458	0.0898189086642908	0.688905889034069	0.00742912189049146
NM_016395|PTPLAD1|chr15|+	0.207911942941566	0.064925524571013	0.665799410992153	0.0081700691137962
NM_018119|POLR3E|chr16|+	1.74933173117818	1.16895511810045	2.61786056480902	0.00654868551476191
NM_000088|COL1A1|chr17|-	2.10652861348078	1.39544624543686	3.17995968237678	0.000391431684310433
NM_004375|COX11|chr17|-	0.0732308803350392	0.0166454047154048	0.32217671641722	0.000543318178241616
NM_003170|SUPT6H|chr17|+	1.72745212837171	1.15296022151815	2.58819931522589	0.00805063529253278
NM_003342|UBE2G1|chr17|-	1.74781460797328	1.15786864525123	2.63834409574324	0.00786895275455405
NM_001142397|CTIF|chr18|+	0.534919330042541	0.356424030893501	0.802804145769449	0.00252515459914235
NM_006788|RALBP1|chr18|+	0.229970695948712	0.0828639702560713	0.638233008045615	0.00476959028818938
NM_032207|C19orf44|chr19|+	0.583586433578169	0.39057644585979	0.871975586512315	0.00857373835684033
NM_194460|RNF126|chr19|-	0.560030037219105	0.375210535720617	0.835887089325137	0.00455072564161053
NM_014501|UBE2S|chr19|-	2.10134836651829	1.39539891751944	3.16444631139509	0.000377924665527441
NM_013312|HOOK2|chr19|-	1.84412273403104	1.22953634468814	2.76591145342085	0.00308575891753286
NM_024038|C19orf43|chr19|-	0.588618810323556	0.394626705077133	0.87797429674456	0.00937996853462647
NM_031209|QTRT1|chr19|+	1.73840921861816	1.16118142518266	2.6025791886063	0.00723592866301264
NM_013373|ZDHHC8|chr22|+	0.584882314981935	0.392859632407331	0.870762211638835	0.00825340797021405
NR_036556|ANKRD54|chr22|-	0.293896459589319	0.117894022967417	0.732650619472103	0.00860250914283476
NM_000262|NAGA|chr22|-	1.78579097494473	1.18932343929822	2.68139792828417	0.00517400647743201
NM_001032289|SLC35A2|chrX|-	1.86704050827657	1.24273002407043	2.80498595191909	0.00264413406690126
NM_001195328|RAB9A|chrX|+	1.73355516695022	1.15152604222806	2.6097660032465	0.00839075808746552
