# Supplementary material for: Construction of Two Alternative Polyadenylation Signatures to Predict the Prognosis of Sarcoma Patients
Source: Front Cell Dev Biol. 2021 Jun 14;9:595331. doi: 10.3389/fcell.2021.595331 (PMC8236624; doi:10.3389/fcell.2021.595331)
Supplement: Supplementary file 6 [file Table_2.XLS]

id	HR	HR.95L	HR.95H	pvalue
NM_207191|ADAM15|chr1|+	1.5894631587202	1.13466384904862	2.22655646872604	0.00704740923954492
NM_001153|ANXA4|chr2|+	0.62643640316619	0.455129802129743	0.86222120673154	0.00411173396750255
NM_016141|DYNC1LI1|chr3|-	0.624485674266658	0.453968809815351	0.859050994104432	0.00380719872978208
NM_004526|MCM2|chr3|+	0.0646775450680453	0.00857708293914402	0.487716495889045	0.00789483957726271
NM_001904|CTNNB1|chr3|+	0.638583023499156	0.463806641582566	0.879220436580854	0.0059797470950702
NM_022461|AZI2|chr3|-	0.654123549496642	0.475499313812087	0.899849075650148	0.00909455091743782
NM_032177|PHAX|chr5|+	0.646351550164098	0.469421538482597	0.889968380551887	0.00748876747746984
NM_014901|RNF44|chr5|-	0.399312046648978	0.220388161431476	0.723496713994653	0.00246767687377422
NM_014034|ASF1A|chr6|+	0.620427774144665	0.450831449956915	0.853823802591612	0.00339008944067781
NM_001197246|BTN3A2|chr6|+	0.248532234587757	0.0900562139671572	0.685885725239462	0.00718950181268059
NM_022553|VPS52|chr6|-	1.53839054724622	1.11693250323811	2.11887958224455	0.0083649597009435
NM_001168348|NSUN5|chr7|-	1.5353323759656	1.11482599282825	2.1144515106864	0.00864892756839225
NM_004722|AP4M1|chr7|+	1.87659827789035	1.21254330527118	2.90432604037464	0.00473049546013958
NM_014891|PDAP1|chr7|-	1.58410892556208	1.14732952225195	2.18716684211179	0.00518988822507214
NM_003011|SET|chr9|+	0.605401594905658	0.439768578374324	0.833418095647447	0.00208895364593241
NM_003863|DPM2|chr9|-	0.478340826963983	0.304004877220009	0.752652223322708	0.00142950601011704
NM_001253866|YME1L1|chr10|-	0.643869242151017	0.468218575420556	0.885414681841185	0.00675420630255632
NM_016526|BET1L|chr11|-	0.114420831585373	0.0275719262848788	0.474835401974379	0.00282900022253338
NM_052875|VPS26B|chr11|+	1.58272858785517	1.14551672535344	2.18681205378396	0.005376157516966
NM_052932|TMEM123|chr11|-	0.220140399385726	0.0879505040343471	0.551012139996166	0.00122434026994661
NM_001170544|PGAM5|chr12|+	0.640659636439075	0.464754080673014	0.883143982658267	0.00655314342201438
NM_031299|CDCA3|chr12|-	1.71426479751658	1.23955475770341	2.37077368122827	0.00112149451296621
NM_139015|SPPL3|chr12|-	0.654677510254312	0.475892499453928	0.900629118812742	0.00923811942427003
NM_001146070|TDRD3|chr13|+	0.614779917538783	0.446924114007229	0.845679020583971	0.00278785999436948
NM_001146071|TDRD3|chr13|+	0.614779917538783	0.446924114007229	0.845679020583971	0.00278785999436948
NM_003239|TGFB3|chr14|-	0.178357785751788	0.0558294342899454	0.569797995320359	0.00362455679436045
NM_001161476|WDR25|chr14|+	1.68514099924769	1.21501120162007	2.33718025279036	0.00176642720297432
NM_004390|CTSH|chr15|-	1.62177598930739	1.16780088331834	2.25223100707058	0.00390456924705377
NM_000088|COL1A1|chr17|-	1.77778781169104	1.28720131829679	2.45534980307446	0.000478645120334304
NM_006311|NCOR1|chr17|-	1.64611912688295	1.1873157601118	2.28221360393191	0.00279040916005983
NM_001204136|MBD1|chr18|-	0.652517286378416	0.474777682237925	0.896796174191865	0.00850482395006989
NM_001142397|CTIF|chr18|+	0.622706142184057	0.452185563291992	0.857530560442414	0.00371496426556992
NM_006532|ELL|chr19|-	0.622915380574637	0.444635015581238	0.872678843903489	0.00592955896246643
NM_000455|STK11|chr19|+	1.53654987911235	1.1155755299624	2.11638339815483	0.00855125987323299
NM_004596|SNRPA|chr19|+	0.657461303073729	0.478151303167682	0.904013775923598	0.0098508326107697
NM_017572|MKNK2|chr19|-	0.600184186498017	0.436021551669006	0.826154249356322	0.00174020804044307
NM_024038|C19orf43|chr19|-	0.626138534377963	0.455457143299293	0.860782337044954	0.00393708752213123
NM_152897|SNX21|chr20|+	1.57963633958417	1.14531422328265	2.17866059340738	0.00531877520342921
